# Supplementary material for: Characterization of gut microbiota in adults with coronary atherosclerosis
Source: PeerJ. 2023 May 18;11:e15245. doi: 10.7717/peerj.15245 (PMC10200099; doi:10.7717/peerj.15245)
Supplement: Supplemental Information 1 [file peerj-11-15245-s001.zip]

Archive with 10 entries (10 files):
- Figure1A_rare_curve_data.xls
- Figure1B_shannon_curve_data.xls
- Figure2A_PCoA_coordinate.xls
- Figure2A_PCoA_explained.xls
- Figure2B_unweighted_unifrac_distance_matrix.xls
- Figure3A_groups.sample.phylum.bar.xls
- Figure3B_groups.sample.family.bar.xls
- Figure3C_groups.sample.genus.bar.xls
- Figure4_species_lefse_less_strict.rep
- Table1_groups.alpha_diversity.xls
