# Supplementary material for: Characterization of gut microbiota in adults with coronary atherosclerosis
Source: PeerJ. 2023 May 18;11:e15245. doi: 10.7717/peerj.15245 (PMC10200099; doi:10.7717/peerj.15245)
Supplement: Supplemental Information 1 [file peerj-11-15245-s001.zip › Figure4_species_lefse_less_strict.rep]

Biomarker_names	Logarithm_value	Groups	LDA_scores	P_values
k__Bacteria.p__Proteobacteria.c__Alphaproteobacteria.o__Rhodospirillales.f__uncultured_bacterium_o_Rhodospirillales.g__uncultured_bacterium_o_Rhodospirillales	2.90255022568	Case	2.88183958248	0.0164188370691
k__Bacteria.p__Firmicutes.c__Clostridia.o__Clostridiales.f__Lachnospiraceae.g__Tyzzerella_3	3.48892483232			-
k__Bacteria.p__Bacteroidetes.c__Bacteroidia.o__Bacteroidales.f__Bacteroidaceae.g__Bacteroides.s__Bacteroides_plebeius	4.40115989064			-
k__Bacteria.p__Firmicutes.c__Erysipelotrichia.o__Erysipelotrichales.f__Erysipelotrichaceae.g___Clostridium__innocuum_group.s__uncultured_bacterium_g__Clostridium__innocuum_group	2.36965079093			-
k__Bacteria.p__Bacteroidetes.c__Bacteroidia.o__Bacteroidales.f__Prevotellaceae.g__Prevotellaceae_NK3B31_group	3.56741550609			-
k__Bacteria.p__Bacteroidetes.c__Bacteroidia.o__Bacteroidales	5.59753727556			-
k__Bacteria.p__Firmicutes.c__Clostridia.o__Clostridiales.f__Ruminococcaceae.g__Phocea	2.31303690331			-
k__Bacteria.p__Firmicutes.c__Clostridia.o__Clostridiales.f__Lachnospiraceae.g__GCA_900066575	2.33374891236			-
k__Bacteria.p__Firmicutes.c__Bacilli.o__Lactobacillales.f__Leuconostocaceae.g__Leuconostoc.s__Leuconostoc_lactis	2.43717404028			-
k__Bacteria.p__Firmicutes.c__Clostridia.o__Clostridiales.f__Lachnospiraceae.g___Eubacterium__xylanophilum_group.s__uncultured_bacterium_g__Eubacterium__xylanophilum_group	2.52126333582			-
k__Bacteria.p__Bacteroidetes.c__Bacteroidia.o__Bacteroidales.f__Marinifilaceae	3.32272645551			-
k__Bacteria.p__Fusobacteria.c__Fusobacteriia.o__Fusobacteriales.f__Fusobacteriaceae.g__Fusobacterium.s__uncultured_bacterium_g_Fusobacterium	4.08054236124			-
k__Bacteria.p__Firmicutes.c__Clostridia.o__Clostridiales.f__Ruminococcaceae.g__Ruminiclostridium_9.s__uncultured_bacterium_g_Ruminiclostridium_9	3.12707672657			-
k__Bacteria.p__Fusobacteria.c__Fusobacteriia.o__Fusobacteriales.f__Leptotrichiaceae.g__Sneathia	2.26055112653			-
k__Bacteria.p__Firmicutes.c__Bacilli.o__Lactobacillales.f__Streptococcaceae	4.36380371136			-
k__Bacteria.p__Firmicutes.c__Clostridia.o__Clostridiales.f__Clostridiaceae_1.g__Clostridium_sensu_stricto_1	3.47543301219			-
k__Bacteria.p__Firmicutes.c__Clostridia.o__Clostridiales.f__Lachnospiraceae.g__Tyzzerella_4	3.71948588073	Case	3.08483567667	0.000419712504208
k__Bacteria.p__Firmicutes.c__Clostridia.o__Clostridiales.f__Ruminococcaceae.g__Ruminococcaceae_UCG_002.s__uncultured_bacterium_g_Ruminococcaceae_UCG_002	3.9830643177			-
k__Bacteria.p__Actinobacteria.c__Actinobacteria.o__Corynebacteriales.f__Corynebacteriaceae	2.10641319203			-
k__Bacteria.p__Proteobacteria.c__Deltaproteobacteria.o__Desulfovibrionales	3.58992201394			-
k__Bacteria.p__Fusobacteria.c__Fusobacteriia.o__Fusobacteriales.f__Leptotrichiaceae.g__Sneathia.s__uncultured_bacterium_g_Sneathia	2.26055112653			-
k__Bacteria.p__Firmicutes.c__Bacilli.o__Lactobacillales.f__Lactobacillaceae.g__Lactobacillus	3.67800292015			-
k__Bacteria.p__Proteobacteria.c__Gammaproteobacteria.o__Betaproteobacteriales.f__Burkholderiaceae.g__Parasutterella.s__uncultured_bacterium_g_Parasutterella	3.9230798886			-
k__Bacteria.p__Proteobacteria.c__Deltaproteobacteria.o__Desulfovibrionales.f__Desulfovibrionaceae.g__Bilophila.s__uncultured_bacterium_g_Bilophila	3.51261927497			-
k__Bacteria.p__Actinobacteria.c__Actinobacteria.o__Bifidobacteriales.f__Bifidobacteriaceae.g__Bifidobacterium.s__Bifidobacterium_breve	3.58757369159			-
k__Bacteria.p__Proteobacteria.c__Deltaproteobacteria.o__Desulfovibrionales.f__Desulfovibrionaceae.g__Desulfovibrio	2.80225438006	Control	2.44012399867	0.000198896127471
k__Bacteria.p__Firmicutes.c__Clostridia.o__Clostridiales.f__Lachnospiraceae.g__Coprococcus_3.s__uncultured_bacterium_g_Coprococcus_3	3.21850850652			-
k__Bacteria.p__Bacteroidetes.c__Bacteroidia.o__Bacteroidales.f__Prevotellaceae.g__Prevotella.s__Chlamydia_trachomatis	2.60334676808			-
k__Bacteria.p__Bacteroidetes.c__Bacteroidia.o__Bacteroidales.f__Prevotellaceae.g__Paraprevotella	3.63315797362			-
k__Bacteria.p__Synergistetes.c__Synergistia.o__Synergistales.f__Synergistaceae.g__Pyramidobacter.s__uncultured_bacterium_g_Pyramidobacter	2.09967018485			-
k__Bacteria.p__Firmicutes.c__Erysipelotrichia.o__Erysipelotrichales.f__Erysipelotrichaceae.g__Coprobacillus.s__uncultured_bacterium_g_Coprobacillus	2.13784917209			-
k__Bacteria.p__Firmicutes.c__Negativicutes.o__Selenomonadales.f__Acidaminococcaceae.g__Phascolarctobacterium.s__Ruminococcus_sp	4.48709427418			-
k__Bacteria.p__Bacteroidetes.c__Bacteroidia.o__Bacteroidales.f__Marinifilaceae.g__Butyricimonas	3.03661953721			-
k__Bacteria.p__Firmicutes.c__Clostridia.o__Clostridiales.f__Peptostreptococcaceae.g__Clostridioides	2.81635150305			-
k__Bacteria.p__Firmicutes.c__Clostridia.o__Clostridiales.f__Lachnospiraceae.g__Dorea	3.35916661161			-
k__Bacteria.p__Firmicutes.c__Clostridia.o__Clostridiales.f__Ruminococcaceae.g___Eubacterium__coprostanoligenes_group	3.98588215706			-
k__Bacteria.p__Firmicutes.c__Clostridia.o__Clostridiales.f__Lachnospiraceae.g__Agathobacter.s__Eubacterium_ramulus	3.51947174414			-
k__Bacteria.p__Firmicutes.c__Bacilli.o__Lactobacillales.f__Lactobacillaceae	3.67800292015			-
k__Bacteria.p__Bacteroidetes.c__Bacteroidia.o__Bacteroidales.f__Tannerellaceae.g__Parabacteroides	4.48576854558			-
k__Bacteria.p__Firmicutes.c__Bacilli.o__Bacillales.f__Family_XI.g__Gemella.s__uncultured_bacterium_g_Gemella	1.91580007806			-
k__Bacteria.p__Proteobacteria	4.79505819003			-
k__Bacteria.p__Bacteroidetes.c__Bacteroidia.o__Bacteroidales.f__Dysgonomonadaceae.g__Dysgonomonas.s__uncultured_bacterium_g_Dysgonomonas	2.41077749053	Control	2.76272658189	0.0445204720361
k__Bacteria.p__Proteobacteria.c__Gammaproteobacteria.o__Enterobacteriales.f__Enterobacteriaceae.g__Klebsiella.s__uncultured_bacterium_g_Klebsiella	4.09325637288			-
k__Bacteria.p__Firmicutes.c__Clostridia.o__Clostridiales.f__Ruminococcaceae.g__Flavonifractor.s__uncultured_bacterium_g_Flavonifractor	3.61462928922			-
k__Bacteria.p__Firmicutes.c__Clostridia.o__Clostridiales.f__Ruminococcaceae.g__Ruminiclostridium_9.s__Colidextribacter_massiliensis	2.11865446477			-
k__Bacteria.p__Firmicutes.c__Clostridia.o__Clostridiales.f__Lachnospiraceae.g__Lachnospira.s__uncultured_bacterium_g_Lachnospira	3.98137221906			-
k__Bacteria.p__Fusobacteria	4.08706655568			-
k__Bacteria.p__Firmicutes.c__Clostridia.o__Clostridiales.f__Lachnospiraceae.g___Eubacterium__xylanophilum_group	2.52126333582			-
k__Bacteria.p__Proteobacteria.c__Gammaproteobacteria.o__Pasteurellales	3.01973491187			-
k__Bacteria.p__Firmicutes.c__Clostridia.o__Clostridiales.f__Lachnospiraceae.g__Hungatella	3.36550077711	Control	2.92103110288	0.0280423173769
k__Bacteria.p__Firmicutes.c__Clostridia.o__Clostridiales.f__Ruminococcaceae.g__Butyricicoccus.s__uncultured_bacterium_g_Butyricicoccus	3.60076212493			-
k__Bacteria.p__Firmicutes.c__Clostridia.o__Clostridiales.f__Peptostreptococcaceae	3.38352356048			-
k__Bacteria.p__Firmicutes.c__Bacilli.o__Lactobacillales.f__Enterococcaceae.g__Enterococcus.s__uncultured_bacterium_g_Enterococcus	2.36954437433			-
k__Bacteria.p__Firmicutes.c__Clostridia.o__Clostridiales.f__Lachnospiraceae.g__GCA_900066755	2.29510608224			-
k__Bacteria.p__Firmicutes.c__Clostridia.o__Clostridiales.f__Lachnospiraceae.g__Blautia.s__Blautia_sp	2.08708166626			-
k__Bacteria.p__Firmicutes.c__Clostridia.o__Clostridiales.f__Ruminococcaceae.g__Ruminococcaceae_UCG_014.s__uncultured_bacterium_g_Ruminococcaceae_UCG_014	3.3656855982	Control	2.93640048275	0.023455284314
k__Bacteria.p__Firmicutes.c__Clostridia.o__Clostridiales.f__Clostridiaceae_1.g__Clostridium_sensu_stricto_1.s__uncultured_bacterium_g_Clostridium_sensu_stricto_1	3.47543301219			-
k__Bacteria.p__Firmicutes.c__Clostridia.o__Clostridiales.f__Peptostreptococcaceae.g__Romboutsia.s__uncultured_bacterium_g_Romboutsia	3.21475007473			-
k__Bacteria.p__Bacteroidetes.c__Bacteroidia.o__Bacteroidales.f__Prevotellaceae	4.96575917836			-
k__Bacteria.p__Firmicutes.c__Clostridia.o__Clostridiales.f__Ruminococcaceae.g__uncultured_bacterium_f_Ruminococcaceae	2.98058773823			-
k__Bacteria.p__Tenericutes.c__Mollicutes.o__Entomoplasmatales.f__Entomoplasmatales_Incertae_Sedis.g__Candidatus_Hepatoplasma	2.52329330936	Control	2.67359917699	0.0247896314206
k__Bacteria.p__Firmicutes.c__Clostridia.o__Clostridiales.f__Lachnospiraceae.g__Tyzzerella_4.s__uncultured_bacterium_g_Tyzzerella_4	3.71948588073	Case	3.08483567667	0.000419712504208
k__Bacteria.p__Proteobacteria.c__Deltaproteobacteria	3.58992201394			-
k__Bacteria.p__Firmicutes.c__Clostridia.o__Clostridiales.f__Lachnospiraceae.g__Anaerostipes	3.53428610424			-
k__Bacteria.p__Firmicutes.c__Negativicutes.o__Selenomonadales	5.06907530289			-
k__Bacteria.p__Firmicutes.c__Clostridia.o__Clostridiales.f__Family_XIII.g__Family_XIII_UCG_001.s__uncultured_bacterium_g_Family_XIII_UCG_001	2.10991594041			-
k__Bacteria.p__Bacteroidetes.c__Bacteroidia.o__Bacteroidales.f__Tannerellaceae	4.48576854558			-
k__Bacteria.p__Firmicutes.c__Clostridia.o__Clostridiales.f__Lachnospiraceae.g___Ruminococcus__gauvreauii_group.s__uncultured_bacterium_g__Ruminococcus__gauvreauii_group	2.48040190821			-
k__Bacteria.p__Bacteroidetes.c__Bacteroidia.o__Bacteroidales.f__Prevotellaceae.g__Alloprevotella.s__uncultured_bacterium_g_Alloprevotella	3.25131139906			-
k__Bacteria.p__Firmicutes.c__Clostridia.o__Clostridiales.f__Lachnospiraceae.g__Coprococcus_1.s__uncultured_bacterium_g_Coprococcus_1	2.64466685009			-
k__Bacteria.p__Firmicutes.c__Clostridia.o__Clostridiales.f__Christensenellaceae.g__uncultured_bacterium_f_Christensenellaceae	2.44838450499			-
k__Bacteria.p__Firmicutes.c__Clostridia.o__Clostridiales.f__Peptostreptococcaceae.g__Peptostreptococcus.s__uncultured_bacterium_g_Peptostreptococcus	2.09188624688			-
k__Bacteria.p__Bacteroidetes.c__Bacteroidia.o__Bacteroidales.f__Marinifilaceae.g__Odoribacter	3.13875942322			-
k__Bacteria.p__Bacteroidetes.c__Bacteroidia.o__Bacteroidales.f__Muribaculaceae	3.26678215809	Case	2.68425388169	8.9390251414e-05
k__Bacteria.p__Fusobacteria.c__Fusobacteriia.o__Fusobacteriales.f__Leptotrichiaceae	2.26055112653			-
k__Bacteria.p__Actinobacteria.c__Coriobacteriia.o__Coriobacteriales.f__Eggerthellaceae.g__Senegalimassilia	2.03220832082			-
k__Bacteria.p__Firmicutes.c__Clostridia.o__Clostridiales.f__Ruminococcaceae.g__UBA1819.s__uncultured_bacterium_g_UBA1819	3.56857766365			-
k__Bacteria.p__Proteobacteria.c__Gammaproteobacteria.o__Betaproteobacteriales.f__Burkholderiaceae	4.03557156179			-
k__Bacteria.p__Firmicutes.c__Clostridia.o__Clostridiales.f__Lachnospiraceae.g__Hungatella.s__uncultured_bacterium_g_Hungatella	3.36550077711	Control	2.92103110288	0.0280423173769
k__Bacteria.p__Firmicutes.c__Negativicutes.o__Selenomonadales.f__Veillonellaceae.g__Mitsuokella.s__uncultured_bacterium_g_Mitsuokella	3.13304073866	Control	2.93408867766	0.0198979959808
k__Bacteria.p__Firmicutes.c__Negativicutes.o__Selenomonadales.f__Acidaminococcaceae.g__Phascolarctobacterium.s__uncultured_bacterium_g_Phascolarctobacterium	3.51234442676			-
k__Bacteria.p__Firmicutes.c__Clostridia.o__Clostridiales.f__Ruminococcaceae.g__Intestinimonas.s__uncultured_bacterium_g_Intestinimonas	2.40723845867			-
k__Bacteria.p__Proteobacteria.c__Alphaproteobacteria.o__uncultured_bacterium_c_Alphaproteobacteria.f__uncultured_bacterium_c_Alphaproteobacteria.g__uncultured_bacterium_c_Alphaproteobacteria.s__uncultured_bacterium_c_Alphaproteobacteria	2.32550432059			-
k__Bacteria.p__Bacteroidetes	5.59753727556			-
k__Bacteria.p__Actinobacteria.c__Coriobacteriia.o__Coriobacteriales	3.65905761273			-
k__Bacteria.p__Firmicutes.c__Clostridia.o__Clostridiales.f__Lachnospiraceae.g__uncultured_bacterium_f_Lachnospiraceae	4.69931681422			-
k__Bacteria.p__Actinobacteria.c__Actinobacteria.o__Actinomycetales.f__Actinomycetaceae.g__Actinomyces.s__uncultured_bacterium_g_Actinomyces	1.93954845157			-
k__Bacteria.p__Firmicutes.c__Negativicutes.o__Selenomonadales.f__Veillonellaceae.g__Megasphaera.s__Megasphaera_micronuciformis	2.48435748519			-
k__Bacteria.p__Firmicutes.c__Clostridia.o__Clostridiales.f__Christensenellaceae.g__uncultured_bacterium_f_Christensenellaceae.s__uncultured_bacterium_f_Christensenellaceae	2.44838450499			-
k__Bacteria.p__Verrucomicrobia.c__Verrucomicrobiae.o__Verrucomicrobiales	3.95905724625			-
k__Bacteria.p__Firmicutes.c__Bacilli.o__Lactobacillales.f__Streptococcaceae.g__Lactovum.s__uncultured_bacterium_g_Lactovum	2.05842731131	Control	2.74090608672	0.0476937475651
k__Bacteria.p__Patescibacteria.c__Saccharimonadia.o__Saccharimonadales	2.33871868396			-
k__Bacteria.p__Firmicutes.c__Clostridia.o__Clostridiales.f__Ruminococcaceae.g__GCA_900066225.s__uncultured_bacterium_g_GCA_900066225	2.06910759142			-
k__Bacteria.p__Firmicutes.c__Clostridia.o__Clostridiales.f__Lachnospiraceae.g__Blautia.s__uncultured_bacterium_g_Blautia	3.95067612093			-
k__Bacteria.p__Firmicutes.c__Clostridia.o__Clostridiales.f__Family_XI.g__Ezakiella.s__Fenollaria_timonensis	2.42355597239			-
k__Bacteria.p__Firmicutes.c__Clostridia.o__Clostridiales.f__Lachnospiraceae.g__Lachnoclostridium.s__uncultured_bacterium_g_Lachnoclostridium	4.30131432288			-
k__Bacteria.p__Firmicutes.c__Clostridia.o__Clostridiales.f__Christensenellaceae.g__Christensenellaceae_R_7_group	3.38262513783			-
k__Bacteria.p__Bacteroidetes.c__Bacteroidia.o__Bacteroidales.f__Tannerellaceae.g__Parabacteroides.s__Parabacteroides_merdae	4.06850351062			-
k__Bacteria.p__Firmicutes.c__Clostridia.o__Clostridiales.f__Family_XI.g__Ezakiella	2.42355597239			-
k__Bacteria.p__Cyanobacteria.c__Oxyphotobacteria.o__Chloroplast	2.49217971362	Control	2.2347258981	0.00231133321436
k__Bacteria.p__Bacteroidetes.c__Bacteroidia.o__Bacteroidales.f__Marinifilaceae.g__Butyricimonas.s__uncultured_bacterium_g_Butyricimonas	3.03661953721			-
k__Bacteria.p__Firmicutes.c__Clostridia.o__Clostridiales.f__Lachnospiraceae.g__Agathobacter.s__uncultured_bacterium_g_Agathobacter	4.40149720331			-
k__Bacteria.p__Firmicutes.c__Clostridia.o__Clostridiales.f__Family_XIII	2.10991594041			-
k__Bacteria.p__Tenericutes.c__Mollicutes.o__Mollicutes_RF39.f__uncultured_bacterium_o_Mollicutes_RF39	2.6514604555			-
k__Bacteria.p__Cyanobacteria.c__Oxyphotobacteria	2.49217971362	Control	2.2347258981	0.00231133321436
k__Bacteria.p__Bacteroidetes.c__Bacteroidia.o__Bacteroidales.f__Barnesiellaceae.g__Coprobacter.s__uncultured_bacterium_g_Coprobacter	2.35282200477			-
k__Bacteria.p__Bacteroidetes.c__Bacteroidia.o__Bacteroidales.f__Tannerellaceae.g__Parabacteroides.s__uncultured_bacterium_g_Parabacteroides	4.26975676224			-
k__Bacteria.p__Firmicutes.c__Erysipelotrichia.o__Erysipelotrichales.f__Erysipelotrichaceae.g__Coprobacillus	2.13784917209			-
k__Bacteria.p__Verrucomicrobia.c__Verrucomicrobiae.o__Verrucomicrobiales.f__Akkermansiaceae.g__Akkermansia.s__uncultured_bacterium_g_Akkermansia	3.95905724625			-
k__Bacteria.p__Firmicutes.c__Clostridia.o__Clostridiales.f__Ruminococcaceae.g__Ruminococcaceae_NK4A214_group	3.32523967284			-
k__Bacteria.p__Bacteroidetes.c__Bacteroidia.o__Bacteroidales.f__Prevotellaceae.g__Prevotella_9.s__uncultured_bacterium_g_Prevotella_9	4.90466187405			-
k__Bacteria.p__Proteobacteria.c__Gammaproteobacteria.o__Pseudomonadales	2.36130842059	Control	2.57804554351	0.0337485997461
k__Bacteria.p__Firmicutes.c__Clostridia.o__Clostridiales.f__Lachnospiraceae.g__Coprococcus_2.s__uncultured_bacterium_g_Coprococcus_2	3.71469384361			-
k__Bacteria.p__Firmicutes.c__Negativicutes.o__Selenomonadales.f__Veillonellaceae.g__Mitsuokella	3.13304073866	Control	2.95059484412	0.0198979959808
k__Bacteria.p__Firmicutes.c__Clostridia.o__Clostridiales.f__Ruminococcaceae.g__Ruminiclostridium_5.s__Carnobacterium_sp	2.50675126511			-
k__Bacteria.p__Actinobacteria.c__Actinobacteria.o__Bifidobacteriales.f__Bifidobacteriaceae.g__Bifidobacterium.s__uncultured_bacterium_g_Bifidobacterium	4.26211592857			-
k__Bacteria.p__Bacteroidetes.c__Bacteroidia.o__Bacteroidales.f__Bacteroidaceae	5.40160659091			-
k__Bacteria.p__Bacteroidetes.c__Bacteroidia.o__Bacteroidales.f__Bacteroidaceae.g__Bacteroides.s__Bacteroides_eggerthii_DSM_20697	3.33597474522			-
k__Bacteria.p__Bacteroidetes.c__Bacteroidia.o__Bacteroidales.f__Bacteroidaceae.g__Bacteroides.s__Bacteroides_fragilis	3.93671138873			-
k__Bacteria.p__Proteobacteria.c__Gammaproteobacteria.o__Pseudomonadales.f__Moraxellaceae.g__Acinetobacter	2.36130842059	Control	2.5092586095	0.0337485997461
k__Bacteria.p__Firmicutes.c__Erysipelotrichia.o__Erysipelotrichales.f__Erysipelotrichaceae.g__Erysipelotrichaceae_UCG_003.s__uncultured_bacterium_g_Erysipelotrichaceae_UCG_003	3.4527857629			-
k__Bacteria.p__Firmicutes.c__Erysipelotrichia.o__Erysipelotrichales.f__Erysipelotrichaceae.g__Faecalitalea	2.57225384158	Case	2.59555296653	0.038560016921
k__Bacteria.p__Firmicutes.c__Clostridia.o__Clostridiales.f__Ruminococcaceae.g__Faecalibacterium.s__uncultured_bacterium_g_Faecalibacterium	5.05801181399			-
k__Bacteria.p__Firmicutes.c__Erysipelotrichia.o__Erysipelotrichales.f__Erysipelotrichaceae.g__Holdemanella	3.6880770608			-
k__Bacteria.p__Actinobacteria.c__Actinobacteria.o__Corynebacteriales.f__Corynebacteriaceae.g__Corynebacterium_1	2.10641319203			-
k__Bacteria.p__Firmicutes.c__Erysipelotrichia.o__Erysipelotrichales.f__Erysipelotrichaceae.g__Solobacterium.s__uncultured_bacterium_g_Solobacterium	1.84519262785			-
k__Bacteria.p__Bacteroidetes.c__Bacteroidia.o__Bacteroidales.f__Barnesiellaceae.g__Coprobacter	2.35282200477			-
k__Bacteria.p__Actinobacteria.c__Actinobacteria.o__Micrococcales.f__Micrococcaceae	2.64982088823			-
k__Bacteria.p__Firmicutes.c__Clostridia.o__Clostridiales.f__Lachnospiraceae.g__uncultured_bacterium_f_Lachnospiraceae.s__uncultured_bacterium_f_Lachnospiraceae	4.69931681422			-
k__Bacteria.p__Actinobacteria.c__Coriobacteriia	3.65905761273			-
k__Bacteria.p__Patescibacteria.c__Saccharimonadia.o__Saccharimonadales.f__Saccharimonadaceae.g__uncultured_bacterium_f_Saccharimonadaceae.s__uncultured_bacterium_f_Saccharimonadaceae	2.33871868396			-
k__Bacteria.p__Firmicutes.c__Clostridia.o__Clostridiales.f__Ruminococcaceae.g__Anaerotruncus.s__uncultured_bacterium_g_Anaerotruncus	2.01628505927			-
k__Bacteria.p__Proteobacteria.c__Gammaproteobacteria.o__Aeromonadales.f__Succinivibrionaceae	2.18816550641			-
k__Bacteria.p__Fusobacteria.c__Fusobacteriia.o__Fusobacteriales.f__Fusobacteriaceae	4.08054236124			-
k__Bacteria.p__Proteobacteria.c__Gammaproteobacteria.o__Enterobacteriales.f__Enterobacteriaceae.g__Proteus	2.59428660926			-
k__Bacteria.p__Bacteroidetes.c__Bacteroidia	5.59753727556			-
k__Bacteria.p__Bacteroidetes.c__Bacteroidia.o__Bacteroidales.f__Rikenellaceae.g__Alistipes.s__Alistipes_sp	3.56548423335			-
k__Bacteria.p__Firmicutes.c__Clostridia.o__Clostridiales.f__Lachnospiraceae.g___Ruminococcus__gnavus_group.s__uncultured_bacterium_g__Ruminococcus__gnavus_group	3.81805774874			-
k__Bacteria.p__Firmicutes.c__Clostridia.o__Clostridiales.f__Ruminococcaceae.g__Ruminococcaceae_UCG_009	2.38716373195	Control	2.54301607533	0.0363157130049
k__Bacteria.p__Firmicutes.c__Clostridia.o__Clostridiales.f__Ruminococcaceae.g__Ruminococcaceae_UCG_005	3.35955861293			-
k__Bacteria.p__Firmicutes.c__Clostridia.o__Clostridiales.f__Ruminococcaceae.g__Ruminococcaceae_UCG_004	2.63583565781			-
k__Bacteria.p__Firmicutes.c__Clostridia.o__Clostridiales.f__Ruminococcaceae.g__Ruminococcaceae_UCG_003	3.0484018753			-
k__Bacteria.p__Firmicutes.c__Clostridia.o__Clostridiales.f__Ruminococcaceae.g__Ruminococcaceae_UCG_002	3.9830643177			-
k__Bacteria.p__Firmicutes.c__Clostridia.o__Clostridiales.f__Lachnospiraceae.g__Roseburia.s__uncultured_bacterium_g_Roseburia	4.55605118098			-
k__Bacteria.p__Verrucomicrobia.c__Verrucomicrobiae.o__Verrucomicrobiales.f__Akkermansiaceae	3.95905724625			-
k__Bacteria.p__Firmicutes.c__Bacilli.o__Lactobacillales.f__Leuconostocaceae	2.43717404028			-
k__Bacteria.p__Firmicutes.c__Clostridia.o__Clostridiales.f__Lachnospiraceae.g__Tyzzerella_3.s__uncultured_bacterium_g_Tyzzerella_3	3.48892483232			-
k__Bacteria.p__Actinobacteria.c__Coriobacteriia.o__Coriobacteriales.f__Coriobacteriaceae.g__Collinsella	3.63090275739			-
k__Bacteria.p__Firmicutes.c__Bacilli.o__Lactobacillales.f__uncultured_bacterium_o_Lactobacillales.g__uncultured_bacterium_o_Lactobacillales	2.2150758042			-
k__Bacteria.p__Firmicutes.c__Clostridia.o__Clostridiales.f__Lachnospiraceae.g___Eubacterium__eligens_group.s__uncultured_bacterium_g__Eubacterium__eligens_group	3.58293524575			-
k__Bacteria.p__Firmicutes.c__Erysipelotrichia.o__Erysipelotrichales.f__Erysipelotrichaceae.g___Clostridium__innocuum_group	2.36965079093			-
k__Bacteria.p__Firmicutes.c__Erysipelotrichia.o__Erysipelotrichales.f__Erysipelotrichaceae.g__ZOR0006	2.84911143661	Control	2.70123805916	0.0166215574413
k__Bacteria.p__Firmicutes.c__Negativicutes.o__Selenomonadales.f__Veillonellaceae.g__Veillonella.s__uncultured_bacterium_g_Veillonella	3.97243303914	Case	3.60189757318	0.042000934341
k__Bacteria.p__Tenericutes.c__Mollicutes.o__Entomoplasmatales.f__Entomoplasmatales_Incertae_Sedis	2.52329330936	Control	2.70159258543	0.0247896314206
k__Bacteria.p__Firmicutes.c__Clostridia.o__Clostridiales.f__Ruminococcaceae.g__Subdoligranulum.s__uncultured_bacterium_g_Subdoligranulum	4.55186832709			-
k__Bacteria.p__Actinobacteria	4.53133757059	Control	3.97331494904	0.0298883288943
k__Bacteria.p__Firmicutes.c__Negativicutes.o__Selenomonadales.f__Veillonellaceae.g__Dialister.s__uncultured_bacterium_g_Dialister	4.51258418226			-
k__Bacteria.p__Proteobacteria.c__Gammaproteobacteria.o__Enterobacteriales.f__Enterobacteriaceae.g__Proteus.s__uncultured_bacterium_g_Proteus	2.59428660926			-
k__Bacteria.p__Bacteroidetes.c__Bacteroidia.o__Bacteroidales.f__Dysgonomonadaceae	2.41077749053	Control	2.72382248667	0.0445204720361
k__Bacteria.p__Firmicutes.c__Clostridia.o__Clostridiales.f__Christensenellaceae.g__Christensenellaceae_R_7_group.s__uncultured_bacterium_g_Christensenellaceae_R_7_group	3.38262513783			-
k__Bacteria.p__Firmicutes.c__Negativicutes.o__Selenomonadales.f__Veillonellaceae.g__Anaeroglobus	2.45498942032	Case	2.53598698629	0.00281408202671
k__Bacteria.p__Firmicutes.c__Clostridia.o__Clostridiales.f__Lachnospiraceae.g__Fusicatenibacter	3.38866241733			-
k__Bacteria.p__Firmicutes.c__Clostridia.o__Clostridiales.f__Lachnospiraceae.g___Eubacterium__ruminantium_group	3.85929009301			-
k__Bacteria.p__Bacteroidetes.c__Bacteroidia.o__Bacteroidales.f__Porphyromonadaceae.g__Porphyromonas	2.12975434494			-
k__Bacteria.p__Firmicutes.c__Clostridia.o__Clostridiales.f__Ruminococcaceae.g__GCA_900066225	2.06910759142			-
k__Bacteria.p__Firmicutes.c__Negativicutes.o__Selenomonadales.f__Veillonellaceae	4.95280102403			-
k__Bacteria.p__Cyanobacteria.c__Oxyphotobacteria.o__Chloroplast.f__uncultured_bacterium_o_Chloroplast.g__uncultured_bacterium_o_Chloroplast	2.49217971362	Control	2.2347258981	0.00231133321436
k__Bacteria.p__Firmicutes	5.75010096034			-
k__Bacteria.p__Actinobacteria.c__Coriobacteriia.o__Coriobacteriales.f__Eggerthellaceae.g__Eggerthella.s__uncultured_bacterium_g_Eggerthella	2.25189211871			-
k__Bacteria	6.0			-
k__Bacteria.p__Firmicutes.c__Clostridia.o__Clostridiales.f__Lachnospiraceae.g__Eisenbergiella	2.64676532601			-
k__Bacteria.p__Firmicutes.c__Clostridia.o__Clostridiales.f__Ruminococcaceae.g__uncultured_bacterium_f_Ruminococcaceae.s__uncultured_bacterium_f_Ruminococcaceae	2.98058773823			-
k__Bacteria.p__Firmicutes.c__Negativicutes	5.06907530289			-
k__Bacteria.p__Proteobacteria.c__Gammaproteobacteria.o__Betaproteobacteriales.f__Burkholderiaceae.g__Sutterella	3.46602720175			-
k__Bacteria.p__Actinobacteria.c__Actinobacteria.o__Corynebacteriales.f__Corynebacteriaceae.g__Corynebacterium_1.s__uncultured_bacterium_g_Corynebacterium_1	2.10641319203			-
k__Bacteria.p__Proteobacteria.c__Gammaproteobacteria.o__Pseudomonadales.f__Moraxellaceae.g__Acinetobacter.s__uncultured_bacterium_g_Acinetobacter	2.36130842059	Control	2.52805516668	0.0337485997461
k__Bacteria.p__Firmicutes.c__Clostridia.o__Clostridiales.f__Lachnospiraceae.g__Eisenbergiella.s__uncultured_bacterium_g_Eisenbergiella	2.64676532601			-
k__Bacteria.p__Firmicutes.c__Clostridia.o__Clostridiales.f__Peptostreptococcaceae.g__Romboutsia	3.21475007473			-
k__Bacteria.p__Firmicutes.c__Bacilli.o__Lactobacillales.f__Streptococcaceae.g__Lactovum	2.05842731131	Control	2.71642256119	0.0476937475651
k__Bacteria.p__Firmicutes.c__Clostridia.o__Clostridiales.f__Lachnospiraceae.g__Lachnospiraceae_AC2044_group	2.24126903694	Case	2.89743784663	2.57173332565e-09
k__Bacteria.p__Firmicutes.c__Erysipelotrichia.o__Erysipelotrichales.f__Erysipelotrichaceae.g__Holdemanella.s__uncultured_bacterium_g_Holdemanella	3.6880770608			-
k__Bacteria.p__Firmicutes.c__Clostridia.o__Clostridiales.f__Lachnospiraceae.g__Lachnospiraceae_ND3007_group	3.04351392432			-
k__Bacteria.p__Cyanobacteria.c__Oxyphotobacteria.o__Chloroplast.f__uncultured_bacterium_o_Chloroplast	2.49217971362	Control	2.2347258981	0.00231133321436
k__Bacteria.p__Bacteroidetes.c__Bacteroidia.o__Bacteroidales.f__Prevotellaceae.g__Paraprevotella.s__uncultured_bacterium_g_Paraprevotella	3.63315797362			-
k__Bacteria.p__Firmicutes.c__Clostridia.o__Clostridiales.f__Lachnospiraceae.g__Dorea.s__uncultured_bacterium_g_Dorea	3.35916661161			-
k__Bacteria.p__Firmicutes.c__Clostridia.o__Clostridiales.f__Ruminococcaceae.g__Flavonifractor	3.61462928922			-
k__Bacteria.p__Firmicutes.c__Clostridia.o__Clostridiales.f__Lachnospiraceae.g__Blautia	3.9548653594			-
k__Bacteria.p__Firmicutes.c__Clostridia.o__Clostridiales.f__Lachnospiraceae.g__Fusicatenibacter.s__uncultured_bacterium_g_Fusicatenibacter	3.38866241733			-
k__Bacteria.p__Firmicutes.c__Clostridia.o__Clostridiales.f__Lachnospiraceae.g__Lachnospiraceae_ND3007_group.s__uncultured_bacterium_g_Lachnospiraceae_ND3007_group	3.04351392432			-
k__Bacteria.p__Bacteroidetes.c__Bacteroidia.o__Bacteroidales.f__Prevotellaceae.g__Prevotellaceae_UCG_001.s__uncultured_bacterium_g_Prevotellaceae_UCG_001	2.91872868065			-
k__Bacteria.p__Firmicutes.c__Clostridia.o__Clostridiales.f__Lachnospiraceae.g__GCA_900066575.s__uncultured_bacterium_g_GCA_900066575	2.33374891236			-
k__Bacteria.p__Firmicutes.c__Erysipelotrichia.o__Erysipelotrichales.f__Erysipelotrichaceae.g__Turicibacter	2.44402314107			-
k__Bacteria.p__Bacteroidetes.c__Bacteroidia.o__Bacteroidales.f__Prevotellaceae.g__Prevotella_1.s__Prevotella_ruminicola	2.16709688398			-
k__Bacteria.p__Firmicutes.c__Negativicutes.o__Selenomonadales.f__Acidaminococcaceae.g__Acidaminococcus.s__uncultured_bacterium_g_Acidaminococcus	2.87231002072			-
k__Bacteria.p__Firmicutes.c__Clostridia.o__Clostridiales.f__Lachnospiraceae.g___Eubacterium__hallii_group.s__uncultured_bacterium_g__Eubacterium__hallii_group	2.82387465171			-
k__Bacteria.p__Firmicutes.c__Negativicutes.o__Selenomonadales.f__Acidaminococcaceae.g__Acidaminococcus	2.87231002072			-
k__Bacteria.p__Tenericutes.c__Mollicutes.o__Entomoplasmatales.f__Entomoplasmatales_Incertae_Sedis.g__Candidatus_Hepatoplasma.s__Astacus_leptodactylus_narrow_clawed_crayfish	2.52329330936	Control	2.66723403563	0.0247896314206
k__Bacteria.p__Synergistetes.c__Synergistia.o__Synergistales.f__Synergistaceae	2.09967018485			-
k__Bacteria.p__Tenericutes.c__Mollicutes.o__Mollicutes_RF39	2.6514604555			-
k__Bacteria.p__Actinobacteria.c__Actinobacteria.o__Corynebacteriales	2.10641319203			-
k__Bacteria.p__Firmicutes.c__Clostridia.o__Clostridiales.f__Ruminococcaceae.g__UBA1819	3.56857766365			-
k__Bacteria.p__Firmicutes.c__Bacilli.o__Lactobacillales.f__Lactobacillaceae.g__Lactobacillus.s__Lactobacillus_mucosae	2.35104083367			-
k__Bacteria.p__Proteobacteria.c__Gammaproteobacteria.o__Enterobacteriales.f__Enterobacteriaceae.g__Pragia	2.40162667702			-
k__Bacteria.p__Firmicutes.c__Clostridia.o__Clostridiales.f__Ruminococcaceae.g__Ruminococcaceae_UCG_003.s__uncultured_bacterium_g_Ruminococcaceae_UCG_003	3.0484018753			-
k__Bacteria.p__Firmicutes.c__Clostridia.o__Clostridiales.f__Ruminococcaceae.g__DTU089.s__uncultured_bacterium_g_DTU089	2.34167105861			-
k__Bacteria.p__Bacteroidetes.c__Bacteroidia.o__Bacteroidales.f__Prevotellaceae.g__Prevotellaceae_NK3B31_group.s__uncultured_bacterium_g_Prevotellaceae_NK3B31_group	3.56741550609			-
k__Bacteria.p__Firmicutes.c__Clostridia.o__Clostridiales.f__Ruminococcaceae.g__Ruminococcaceae_UCG_005.s__uncultured_bacterium_g_Ruminococcaceae_UCG_005	3.35955861293			-
k__Bacteria.p__Firmicutes.c__Clostridia.o__Clostridiales.f__Lachnospiraceae.g___Ruminococcus__gnavus_group	3.81805774874			-
k__Bacteria.p__Synergistetes	2.09967018485			-
k__Bacteria.p__Bacteroidetes.c__Bacteroidia.o__Bacteroidales.f__Bacteroidaceae.g__Bacteroides.s__Bacteroides_massiliensis_B84634___Timone_84634___DSM_17679___JCM_13223	3.42796874262	Case	3.00580155095	0.0199916244349
k__Bacteria.p__Tenericutes.c__Mollicutes.o__Mycoplasmatales.f__Mycoplasmataceae.g__Candidatus_Bacilloplasma.s__uncultured_bacterium_g_Candidatus_Bacilloplasma	3.42504645396	Control	3.19857731682	0.00652708258782
k__Bacteria.p__Synergistetes.c__Synergistia.o__Synergistales.f__Synergistaceae.g__Pyramidobacter	2.09967018485			-
k__Bacteria.p__Firmicutes.c__Erysipelotrichia.o__Erysipelotrichales.f__Erysipelotrichaceae.g__Erysipelotrichaceae_UCG_003	3.4527857629			-
k__Bacteria.p__Actinobacteria.c__Coriobacteriia.o__Coriobacteriales.f__Eggerthellaceae.g__Senegalimassilia.s__uncultured_bacterium_g_Senegalimassilia	2.03220832082			-
k__Bacteria.p__Firmicutes.c__Negativicutes.o__Selenomonadales.f__Veillonellaceae.g__Allisonella.s__uncultured_bacterium_g_Allisonella	2.67963571793			-
k__Bacteria.p__Firmicutes.c__Clostridia.o__Clostridiales.f__Ruminococcaceae.g__Fournierella	2.76310035351	Control	2.59249168409	0.00619391609651
k__Bacteria.p__Actinobacteria.c__Coriobacteriia.o__Coriobacteriales.f__Eggerthellaceae	2.45682522351			-
k__Bacteria.p__Bacteroidetes.c__Bacteroidia.o__Bacteroidales.f__Prevotellaceae.g__Alloprevotella	3.25131139906			-
k__Bacteria.p__Firmicutes.c__Clostridia.o__Clostridiales.f__Ruminococcaceae.g__CAG_352.s__uncultured_bacterium_g_CAG_352	2.14574514587			-
k__Bacteria.p__Actinobacteria.c__Actinobacteria.o__Actinomycetales.f__Actinomycetaceae	2.4935625879			-
k__Bacteria.p__Firmicutes.c__Negativicutes.o__Selenomonadales.f__Veillonellaceae.g__Anaeroglobus.s__uncultured_bacterium_g_Anaeroglobus	2.45498942032	Case	2.5748974873	0.00281408202671
k__Bacteria.p__Bacteroidetes.c__Bacteroidia.o__Bacteroidales.f__Muribaculaceae.g__uncultured_bacterium_f_Muribaculaceae.s__uncultured_bacterium_f_Muribaculaceae	3.26678215809	Case	2.68425388169	8.9390251414e-05
k__Bacteria.p__Proteobacteria.c__Gammaproteobacteria.o__Betaproteobacteriales.f__Burkholderiaceae.g__Sutterella.s__Burkholderia_sp	2.82717092279			-
k__Bacteria.p__Patescibacteria.c__Saccharimonadia.o__Saccharimonadales.f__Saccharimonadaceae	2.33871868396			-
k__Bacteria.p__Firmicutes.c__Clostridia.o__Clostridiales.f__Lachnospiraceae	5.31295851281			-
k__Bacteria.p__Firmicutes.c__Erysipelotrichia.o__Erysipelotrichales.f__Erysipelotrichaceae.g__ZOR0006.s__uncultured_bacterium_g_ZOR0006	2.84911143661	Control	2.70195016791	0.0166215574413
k__Bacteria.p__Bacteroidetes.c__Bacteroidia.o__Bacteroidales.f__Rikenellaceae.g__Alistipes	4.2018676755			-
k__Bacteria.p__Firmicutes.c__Clostridia.o__Clostridiales.f__Ruminococcaceae.g__Ruminococcus_1	3.64130507984	Control	3.32877857739	0.00803058506145
k__Bacteria.p__Firmicutes.c__Clostridia.o__Clostridiales.f__Ruminococcaceae.g__Ruminococcus_2	3.88447032701			-
k__Bacteria.p__Firmicutes.c__Bacilli.o__Lactobacillales.f__Streptococcaceae.g__Streptococcus.s__uncultured_bacterium_g_Streptococcus	4.34829369573	Case	3.79680965749	0.0473360551025
k__Bacteria.p__Bacteroidetes.c__Bacteroidia.o__Bacteroidales.f__Barnesiellaceae.g__Barnesiella	3.4215008319	Case	2.86603989268	0.0251396845266
k__Bacteria.p__Firmicutes.c__Erysipelotrichia	4.02436177812			-
k__Bacteria.p__Firmicutes.c__Negativicutes.o__Selenomonadales.f__Veillonellaceae.g__Allisonella	2.67963571793			-
k__Bacteria.p__Proteobacteria.c__Gammaproteobacteria.o__Aeromonadales.f__Succinivibrionaceae.g__Succinivibrio	2.18816550641			-
k__Bacteria.p__Firmicutes.c__Erysipelotrichia.o__Erysipelotrichales.f__Erysipelotrichaceae.g__Erysipelatoclostridium.s__uncultured_bacterium_g_Erysipelatoclostridium	2.75269010954			-
k__Bacteria.p__Firmicutes.c__Clostridia.o__Clostridiales.f__Lachnospiraceae.g__Lachnospiraceae_UCG_010.s__uncultured_bacterium_g_Lachnospiraceae_UCG_010	3.64605528168			-
k__Bacteria.p__Firmicutes.c__Erysipelotrichia.o__Erysipelotrichales.f__Erysipelotrichaceae.g__Erysipelatoclostridium	2.92451029501			-
k__Bacteria.p__Firmicutes.c__Clostridia.o__Clostridiales.f__Lachnospiraceae.g__Lachnospiraceae_AC2044_group.s__uncultured_bacterium_g_Lachnospiraceae_AC2044_group	2.24126903694	Case	2.74119946432	2.57173332565e-09
k__Bacteria.p__Proteobacteria.c__Alphaproteobacteria.o__Rhodospirillales	2.90255022568	Case	2.76535085338	0.0164188370691
k__Bacteria.p__Firmicutes.c__Clostridia.o__Clostridiales.f__Ruminococcaceae.g__Ruminococcaceae_NK4A214_group.s__uncultured_bacterium_g_Ruminococcaceae_NK4A214_group	3.32523967284			-
k__Bacteria.p__Firmicutes.c__Bacilli.o__Lactobacillales.f__Streptococcaceae.g__Streptococcus.s__Streptococcus_anginosus_subsp	2.90844817762	Case	2.70710273398	0.0415530655432
k__Bacteria.p__Tenericutes.c__Mollicutes.o__Mollicutes_RF39.f__uncultured_bacterium_o_Mollicutes_RF39.g__uncultured_bacterium_o_Mollicutes_RF39	2.6514604555			-
k__Bacteria.p__Firmicutes.c__Bacilli.o__Lactobacillales.f__Leuconostocaceae.g__Leuconostoc	2.43717404028			-
k__Bacteria.p__Bacteroidetes.c__Bacteroidia.o__Bacteroidales.f__Muribaculaceae.g__uncultured_bacterium_f_Muribaculaceae	3.26678215809	Case	2.68425388169	8.9390251414e-05
k__Bacteria.p__Firmicutes.c__Clostridia.o__Clostridiales.f__Ruminococcaceae.g__Ruminococcaceae_UCG_009.s__uncultured_bacterium_g_Ruminococcaceae_UCG_009	2.38716373195	Control	2.64720958804	0.0363157130049
k__Bacteria.p__Firmicutes.c__Clostridia.o__Clostridiales.f__Lachnospiraceae.g__Sellimonas.s__uncultured_bacterium_g_Sellimonas	2.28050198404			-
k__Bacteria.p__Patescibacteria.c__Saccharimonadia.o__Saccharimonadales.f__Saccharimonadaceae.g__uncultured_bacterium_f_Saccharimonadaceae	2.33871868396			-
k__Bacteria.p__Firmicutes.c__Clostridia.o__Clostridiales.f__Ruminococcaceae.g__Faecalibacterium	5.05801181399			-
k__Bacteria.p__Proteobacteria.c__Alphaproteobacteria.o__uncultured_bacterium_c_Alphaproteobacteria.f__uncultured_bacterium_c_Alphaproteobacteria.g__uncultured_bacterium_c_Alphaproteobacteria	2.32550432059			-
k__Bacteria.p__Patescibacteria.c__Saccharimonadia	2.33871868396			-
k__Bacteria.p__Bacteroidetes.c__Bacteroidia.o__Bacteroidales.f__Prevotellaceae.g__uncultured_bacterium_f_Prevotellaceae.s__uncultured_bacterium_f_Prevotellaceae	2.72283385792			-
k__Bacteria.p__Firmicutes.c__Clostridia.o__Clostridiales.f__Family_XI	2.42355597239			-
k__Bacteria.p__Synergistetes.c__Synergistia.o__Synergistales	2.09967018485			-
k__Bacteria.p__Cyanobacteria.c__Oxyphotobacteria.o__Chloroplast.f__uncultured_bacterium_o_Chloroplast.g__uncultured_bacterium_o_Chloroplast.s__uncultured_bacterium_o_Chloroplast	2.49217971362	Control	2.2347258981	0.00231133321436
k__Bacteria.p__Proteobacteria.c__Gammaproteobacteria.o__Enterobacteriales.f__Enterobacteriaceae.g__Klebsiella	4.09325637288			-
k__Bacteria.p__Proteobacteria.c__Alphaproteobacteria.o__Rhodospirillales.f__uncultured_bacterium_o_Rhodospirillales	2.90255022568	Case	2.78624853033	0.0164188370691
k__Bacteria.p__Verrucomicrobia.c__Verrucomicrobiae	3.95905724625			-
k__Bacteria.p__Firmicutes.c__Negativicutes.o__Selenomonadales.f__Veillonellaceae.g__Megamonas.s__uncultured_bacterium_g_Megamonas	4.80936596591	Case	4.40955042954	0.00055662704577
k__Bacteria.p__Bacteroidetes.c__Bacteroidia.o__Bacteroidales.f__Bacteroidaceae.g__Bacteroides.s__Bacteroides_coprocola_DSM_17136	4.00237327558			-
k__Bacteria.p__Firmicutes.c__Clostridia.o__Clostridiales.f__Christensenellaceae	3.42073339691			-
k__Bacteria.p__Proteobacteria.c__Alphaproteobacteria.o__uncultured_bacterium_c_Alphaproteobacteria.f__uncultured_bacterium_c_Alphaproteobacteria	2.32550432059			-
k__Bacteria.p__Actinobacteria.c__Actinobacteria.o__Bifidobacteriales.f__Bifidobacteriaceae	4.45968209589	Control	3.90320871446	0.00903038954897
k__Bacteria.p__Firmicutes.c__Negativicutes.o__Selenomonadales.f__Veillonellaceae.g__Megamonas	4.80936596591	Case	4.40955042954	0.00055662704577
k__Bacteria.p__Tenericutes.c__Mollicutes.o__Entomoplasmatales	2.52329330936	Control	2.73527162518	0.0247896314206
k__Bacteria.p__Bacteroidetes.c__Bacteroidia.o__Bacteroidales.f__Tannerellaceae.g__Parabacteroides.s__Parabacteroides_faecis	2.45379868881			-
k__Bacteria.p__Proteobacteria.c__Gammaproteobacteria.o__Betaproteobacteriales.f__Burkholderiaceae.g__Parasutterella	3.9230798886			-
k__Bacteria.p__Firmicutes.c__Clostridia.o__Clostridiales.f__Lachnospiraceae.g___Ruminococcus__gauvreauii_group	2.48040190821			-
k__Bacteria.p__Actinobacteria.c__Actinobacteria.o__Bifidobacteriales	4.45968209589	Control	3.90320871446	0.00903038954897
k__Bacteria.p__Bacteroidetes.c__Bacteroidia.o__Bacteroidales.f__Barnesiellaceae.g__Barnesiella.s__uncultured_bacterium_g_Barnesiella	3.4215008319	Case	2.86603989268	0.0251396845266
k__Bacteria.p__Firmicutes.c__Negativicutes.o__Selenomonadales.f__Veillonellaceae.g__Veillonella	3.98976555221	Case	3.61572807317	0.0407501306269
k__Bacteria.p__Bacteroidetes.c__Bacteroidia.o__Bacteroidales.f__Prevotellaceae.g__Prevotella	2.92004393292			-
k__Bacteria.p__Firmicutes.c__Erysipelotrichia.o__Erysipelotrichales.f__Erysipelotrichaceae.g__Holdemania.s__uncultured_bacterium_g_Holdemania	2.42560967184			-
k__Bacteria.p__Firmicutes.c__Clostridia.o__Clostridiales.f__Lachnospiraceae.g__Anaerostipes.s__uncultured_bacterium_g_Anaerostipes	3.53428610424			-
k__Bacteria.p__Firmicutes.c__Clostridia.o__Clostridiales.f__Lachnospiraceae.g__GCA_900066755.s__uncultured_bacterium_g_GCA_900066755	2.29510608224			-
k__Bacteria.p__Firmicutes.c__Clostridia.o__Clostridiales.f__Lachnospiraceae.g__Lachnospiraceae_UCG_010	3.64605528168			-
k__Bacteria.p__Actinobacteria.c__Coriobacteriia.o__Coriobacteriales.f__Coriobacteriaceae.g__Collinsella.s__uncultured_bacterium_g_Collinsella	3.63090275739			-
k__Bacteria.p__Tenericutes	3.52337387912	Control	3.24482259147	0.0274254132637
k__Bacteria.p__Proteobacteria.c__Gammaproteobacteria.o__Enterobacteriales.f__Enterobacteriaceae.g__Pragia.s__uncultured_bacterium_g_Pragia	2.40162667702			-
k__Bacteria.p__Bacteroidetes.c__Bacteroidia.o__Bacteroidales.f__Bacteroidaceae.g__Bacteroides.s__uncultured_bacterium_g_Bacteroides	5.32298830318			-
k__Bacteria.p__Firmicutes.c__Clostridia.o__Clostridiales.f__Eubacteriaceae.g__Eubacterium	2.18258604927			-
k__Bacteria.p__Firmicutes.c__Clostridia.o__Clostridiales.f__Lachnospiraceae.g___Eubacterium__eligens_group	3.58293524575			-
k__Bacteria.p__Bacteroidetes.c__Bacteroidia.o__Bacteroidales.f__Dysgonomonadaceae.g__Dysgonomonas	2.41077749053	Control	2.70101554877	0.0445204720361
k__Bacteria.p__Firmicutes.c__Bacilli.o__Lactobacillales.f__uncultured_bacterium_o_Lactobacillales.g__uncultured_bacterium_o_Lactobacillales.s__uncultured_bacterium_o_Lactobacillales	2.2150758042			-
k__Bacteria.p__Firmicutes.c__Erysipelotrichia.o__Erysipelotrichales.f__Erysipelotrichaceae.g__Solobacterium	1.84519262785			-
k__Bacteria.p__Proteobacteria.c__Alphaproteobacteria.o__uncultured_bacterium_c_Alphaproteobacteria	2.32550432059			-
k__Bacteria.p__Firmicutes.c__Bacilli.o__Lactobacillales.f__Enterococcaceae	2.36954437433			-
k__Bacteria.p__Bacteroidetes.c__Bacteroidia.o__Bacteroidales.f__Prevotellaceae.g__Prevotella.s__Prevotella_bivia	2.63413553773			-
k__Bacteria.p__Firmicutes.c__Clostridia.o__Clostridiales.f__Eubacteriaceae	2.18258604927			-
k__Bacteria.p__Firmicutes.c__Clostridia.o__Clostridiales.f__Ruminococcaceae.g__Anaerotruncus	2.01628505927			-
k__Bacteria.p__Proteobacteria.c__Gammaproteobacteria.o__Pasteurellales.f__Pasteurellaceae	3.01973491187			-
k__Bacteria.p__Firmicutes.c__Clostridia.o__Clostridiales.f__Eubacteriaceae.g__Eubacterium.s__uncultured_bacterium_g_Eubacterium	2.18258604927			-
k__Bacteria.p__Firmicutes.c__Negativicutes.o__Selenomonadales.f__Acidaminococcaceae.g__Phascolarctobacterium	4.49673054765			-
k__Bacteria.p__Firmicutes.c__Bacilli.o__Bacillales.f__Family_XI	1.91580007806			-
k__Bacteria.p__Patescibacteria	2.33871868396			-
k__Bacteria.p__Actinobacteria.c__Actinobacteria.o__Bifidobacteriales.f__Bifidobacteriaceae.g__Bifidobacterium	4.45968209589	Control	3.90320871446	0.00903038954897
k__Bacteria.p__Bacteroidetes.c__Bacteroidia.o__Bacteroidales.f__Bacteroidaceae.g__Bacteroides	5.40160659091			-
k__Bacteria.p__Proteobacteria.c__Gammaproteobacteria.o__Enterobacteriales.f__Enterobacteriaceae	4.67178830763			-
k__Bacteria.p__Firmicutes.c__Clostridia.o__Clostridiales.f__Ruminococcaceae.g__Subdoligranulum	4.55186832709			-
k__Bacteria.p__Firmicutes.c__Clostridia.o__Clostridiales.f__Ruminococcaceae.g__CAG_352	2.14574514587			-
k__Bacteria.p__Tenericutes.c__Mollicutes.o__Mycoplasmatales.f__Mycoplasmataceae.g__Candidatus_Bacilloplasma	3.42504645396	Control	3.19857731682	0.00652708258782
k__Bacteria.p__Firmicutes.c__Negativicutes.o__Selenomonadales.f__Veillonellaceae.g__Dialister	4.51258418226			-
k__Bacteria.p__Actinobacteria.c__Actinobacteria	4.4687601853	Control	3.89889947082	0.00971542176498
k__Bacteria.p__Proteobacteria.c__Alphaproteobacteria	2.9039789368			-
k__Bacteria.p__Proteobacteria.c__Deltaproteobacteria.o__Desulfovibrionales.f__Desulfovibrionaceae.g__Desulfovibrio.s__uncultured_bacterium_g_Desulfovibrio	2.80225438006	Control	2.44012399867	0.000198896127471
k__Bacteria.p__Firmicutes.c__Erysipelotrichia.o__Erysipelotrichales.f__Erysipelotrichaceae.g__Holdemania	2.42560967184			-
k__Bacteria.p__Actinobacteria.c__Actinobacteria.o__Micrococcales.f__Micrococcaceae.g__Rothia	2.64982088823			-
k__Bacteria.p__Firmicutes.c__Clostridia.o__Clostridiales.f__Lachnospiraceae.g___Ruminococcus__torques_group	4.13794632373	Case	3.47166676395	0.0349614108063
k__Bacteria.p__Proteobacteria.c__Gammaproteobacteria.o__Betaproteobacteriales.f__Burkholderiaceae.g__Sutterella.s__uncultured_bacterium_g_Sutterella	3.35269225055			-
k__Bacteria.p__Firmicutes.c__Clostridia.o__Clostridiales.f__Ruminococcaceae.g__Oscillibacter	3.18647605885			-
k__Bacteria.p__Firmicutes.c__Bacilli.o__Lactobacillales.f__Lactobacillaceae.g__Lactobacillus.s__uncultured_bacterium_g_Lactobacillus	2.58135847593			-
k__Bacteria.p__Bacteroidetes.c__Bacteroidia.o__Bacteroidales.f__Barnesiellaceae	3.43666766253			-
k__Bacteria.p__Synergistetes.c__Synergistia	2.09967018485			-
k__Bacteria.p__Proteobacteria.c__Gammaproteobacteria.o__Pasteurellales.f__Pasteurellaceae.g__Haemophilus	3.01973491187			-
k__Bacteria.p__Tenericutes.c__Mollicutes	3.52337387912	Control	3.24482259147	0.0274254132637
k__Bacteria.p__Firmicutes.c__Clostridia.o__Clostridiales	5.61372831511			-
k__Bacteria.p__Actinobacteria.c__Actinobacteria.o__Bifidobacteriales.f__Bifidobacteriaceae.g__Bifidobacterium.s__Bifidobacterium_dentium	2.40256420563			-
k__Bacteria.p__Firmicutes.c__Clostridia.o__Clostridiales.f__Lachnospiraceae.g__Coprococcus_1	2.64466685009			-
k__Bacteria.p__Firmicutes.c__Clostridia.o__Clostridiales.f__Lachnospiraceae.g__Coprococcus_2	3.71469384361			-
k__Bacteria.p__Firmicutes.c__Clostridia.o__Clostridiales.f__Lachnospiraceae.g__Coprococcus_3	3.21850850652			-
k__Bacteria.p__Proteobacteria.c__Alphaproteobacteria.o__Rhodospirillales.f__uncultured_bacterium_o_Rhodospirillales.g__uncultured_bacterium_o_Rhodospirillales.s__uncultured_bacterium_o_Rhodospirillales	2.90255022568	Case	2.75310191695	0.0164188370691
k__Bacteria.p__Verrucomicrobia.c__Verrucomicrobiae.o__Verrucomicrobiales.f__Akkermansiaceae.g__Akkermansia	3.95905724625			-
k__Bacteria.p__Actinobacteria.c__Actinobacteria.o__Bifidobacteriales.f__Bifidobacteriaceae.g__Bifidobacterium.s__Bifidobacterium_bifidum	2.28588024523			-
k__Bacteria.p__Proteobacteria.c__Gammaproteobacteria.o__Enterobacteriales.f__Enterobacteriaceae.g__Morganella.s__uncultured_bacterium_g_Morganella	2.48991894276			-
k__Bacteria.p__Firmicutes.c__Erysipelotrichia.o__Erysipelotrichales.f__Erysipelotrichaceae.g__Faecalitalea.s__uncultured_bacterium_g_Faecalitalea	2.57225384158	Case	2.55164505411	0.038560016921
k__Bacteria.p__Actinobacteria.c__Coriobacteriia.o__Coriobacteriales.f__Eggerthellaceae.g__Eggerthella	2.25189211871			-
k__Bacteria.p__Bacteroidetes.c__Bacteroidia.o__Bacteroidales.f__Prevotellaceae.g__Prevotella_2.s__uncultured_bacterium_g_Prevotella_2	3.64074281309	Case	3.17842644305	0.000281729104703
k__Bacteria.p__Firmicutes.c__Clostridia.o__Clostridiales.f__Ruminococcaceae.g__Negativibacillus	3.21581746738			-
k__Bacteria.p__Proteobacteria.c__Gammaproteobacteria.o__Pasteurellales.f__Pasteurellaceae.g__Haemophilus.s__uncultured_bacterium_g_Haemophilus	3.01973491187			-
k__Bacteria.p__Actinobacteria.c__Actinobacteria.o__Micrococcales.f__Micrococcaceae.g__Rothia.s__uncultured_bacterium_g_Rothia	2.64982088823			-
k__Bacteria.p__Proteobacteria.c__Gammaproteobacteria.o__Betaproteobacteriales	4.03557156179			-
k__Bacteria.p__Firmicutes.c__Erysipelotrichia.o__Erysipelotrichales.f__Erysipelotrichaceae	4.02436177812			-
k__Bacteria.p__Firmicutes.c__Clostridia.o__Clostridiales.f__Lachnospiraceae.g___Eubacterium__hallii_group	2.82387465171			-
k__Bacteria.p__Firmicutes.c__Clostridia.o__Clostridiales.f__Lachnospiraceae.g__Lachnoclostridium.s___Clostridium__scindens	2.82553727557			-
k__Bacteria.p__Firmicutes.c__Clostridia.o__Clostridiales.f__Ruminococcaceae	5.30715743922			-
k__Bacteria.p__Actinobacteria.c__Actinobacteria.o__Actinomycetales.f__Actinomycetaceae.g__Actinomyces	2.4935625879			-
k__Bacteria.p__Firmicutes.c__Clostridia.o__Clostridiales.f__Ruminococcaceae.g__Ruminococcaceae_UCG_004.s__uncultured_bacterium_g_Ruminococcaceae_UCG_004	2.63583565781			-
k__Bacteria.p__Fusobacteria.c__Fusobacteriia	4.08706655568			-
k__Bacteria.p__Firmicutes.c__Clostridia.o__Clostridiales.f__Ruminococcaceae.g__Ruminiclostridium_9	3.16771046526			-
k__Bacteria.p__Firmicutes.c__Clostridia.o__Clostridiales.f__Ruminococcaceae.g__Ruminiclostridium_6	2.47554751624			-
k__Bacteria.p__Firmicutes.c__Clostridia.o__Clostridiales.f__Ruminococcaceae.g__Ruminiclostridium_5	3.29257019851			-
k__Bacteria.p__Firmicutes.c__Clostridia.o__Clostridiales.f__Ruminococcaceae.g__Ruminococcus_2.s__uncultured_bacterium_g_Ruminococcus_2	3.88447032701			-
k__Bacteria.p__Firmicutes.c__Clostridia.o__Clostridiales.f__Ruminococcaceae.g___Eubacterium__coprostanoligenes_group.s__uncultured_bacterium_g__Eubacterium__coprostanoligenes_group	3.98588215706			-
k__Bacteria.p__Actinobacteria.c__Actinobacteria.o__Micrococcales	2.64982088823			-
k__Bacteria.p__Cyanobacteria	2.49217971362	Control	2.2347258981	0.00231133321436
k__Bacteria.p__Firmicutes.c__Clostridia.o__Clostridiales.f__Clostridiaceae_1	3.47543301219			-
k__Bacteria.p__Proteobacteria.c__Deltaproteobacteria.o__Desulfovibrionales.f__Desulfovibrionaceae	3.58992201394			-
k__Bacteria.p__Firmicutes.c__Erysipelotrichia.o__Erysipelotrichales	4.02436177812			-
k__Bacteria.p__Bacteroidetes.c__Bacteroidia.o__Bacteroidales.f__Prevotellaceae.g__Prevotella_9	4.90466187405			-
k__Bacteria.p__Firmicutes.c__Clostridia.o__Clostridiales.f__Ruminococcaceae.g__Ruminococcaceae_UCG_013.s__uncultured_bacterium_g_Ruminococcaceae_UCG_013	3.85021646861			-
k__Bacteria.p__Bacteroidetes.c__Bacteroidia.o__Bacteroidales.f__Prevotellaceae.g__Prevotella_7	2.86655251267			-
k__Bacteria.p__Bacteroidetes.c__Bacteroidia.o__Bacteroidales.f__Prevotellaceae.g__Prevotella_6	2.06172373157			-
k__Bacteria.p__Firmicutes.c__Clostridia.o__Clostridiales.f__Lachnospiraceae.g__Lachnospiraceae_UCG_004.s__uncultured_bacterium_g_Lachnospiraceae_UCG_004	3.36261832098			-
k__Bacteria.p__Bacteroidetes.c__Bacteroidia.o__Bacteroidales.f__Prevotellaceae.g__Prevotella_2	3.64074281309	Case	3.17842644305	0.000281729104703
k__Bacteria.p__Bacteroidetes.c__Bacteroidia.o__Bacteroidales.f__Prevotellaceae.g__Prevotella_1	2.16709688398			-
k__Bacteria.p__Firmicutes.c__Clostridia	5.61372831511			-
k__Bacteria.p__Firmicutes.c__Bacilli.o__Bacillales.f__Family_XI.g__Gemella	1.91580007806			-
k__Bacteria.p__Proteobacteria.c__Gammaproteobacteria.o__Enterobacteriales.f__Enterobacteriaceae.g__uncultured_bacterium_f_Enterobacteriaceae	3.59019657378	Case	3.27894011848	0.0271529103425
k__Bacteria.p__Firmicutes.c__Clostridia.o__Clostridiales.f__Peptostreptococcaceae.g__Peptostreptococcus	2.09188624688			-
k__Bacteria.p__Verrucomicrobia	3.95905724625			-
k__Bacteria.p__Firmicutes.c__Clostridia.o__Clostridiales.f__Lachnospiraceae.g__Agathobacter	4.42716276928			-
k__Bacteria.p__Firmicutes.c__Clostridia.o__Clostridiales.f__Lachnospiraceae.g__Tyzzerella.s__uncultured_bacterium_g_Tyzzerella	2.40256049452			-
k__Bacteria.p__Bacteroidetes.c__Bacteroidia.o__Bacteroidales.f__Prevotellaceae.g__Prevotella_7.s__Massiliprevotella_massiliensis	2.86655251267			-
k__Bacteria.p__Firmicutes.c__Clostridia.o__Clostridiales.f__Lachnospiraceae.g__Roseburia	4.55605118098			-
k__Bacteria.p__Bacteroidetes.c__Bacteroidia.o__Bacteroidales.f__Rikenellaceae	4.2018676755			-
k__Bacteria.p__Firmicutes.c__Bacilli.o__Lactobacillales	4.45165230917	Case	3.93738151179	0.0446023126912
k__Bacteria.p__Firmicutes.c__Clostridia.o__Clostridiales.f__Lachnospiraceae.g__Tyzzerella	2.40256049452			-
k__Bacteria.p__Firmicutes.c__Erysipelotrichia.o__Erysipelotrichales.f__Erysipelotrichaceae.g__Catenibacterium	2.76477436136			-
k__Bacteria.p__Firmicutes.c__Negativicutes.o__Selenomonadales.f__Veillonellaceae.g__Veillonella.s__Veillonella_atypica	2.58220534236			-
k__Bacteria.p__Bacteroidetes.c__Bacteroidia.o__Bacteroidales.f__Porphyromonadaceae.g__Porphyromonas.s__Porphyromonas_asaccharolytica	2.12975434494			-
k__Bacteria.p__Firmicutes.c__Erysipelotrichia.o__Erysipelotrichales.f__Erysipelotrichaceae.g__Catenibacterium.s__uncultured_bacterium_g_Catenibacterium	2.76477436136			-
k__Bacteria.p__Firmicutes.c__Bacilli.o__Bacillales	1.91580007806			-
k__Bacteria.p__Firmicutes.c__Clostridia.o__Clostridiales.f__Ruminococcaceae.g__Phocea.s__uncultured_bacterium_g_Phocea	2.31303690331			-
k__Bacteria.p__Proteobacteria.c__Gammaproteobacteria.o__Enterobacteriales.f__Enterobacteriaceae.g__Escherichia_Shigella.s__uncultured_bacterium_g_Escherichia_Shigella	4.4766925262			-
k__Bacteria.p__Bacteroidetes.c__Bacteroidia.o__Bacteroidales.f__Porphyromonadaceae	2.12975434494			-
k__Bacteria.p__Fusobacteria.c__Fusobacteriia.o__Fusobacteriales	4.08706655568			-
k__Bacteria.p__Firmicutes.c__Clostridia.o__Clostridiales.f__Lachnospiraceae.g__Lachnospiraceae_UCG_004	3.36261832098			-
k__Bacteria.p__Proteobacteria.c__Gammaproteobacteria.o__Aeromonadales.f__Succinivibrionaceae.g__Succinivibrio.s__uncultured_bacterium_g_Succinivibrio	2.18816550641			-
k__Bacteria.p__Firmicutes.c__Clostridia.o__Clostridiales.f__Lachnospiraceae.g__Lachnospira	3.98137221906			-
k__Bacteria.p__Actinobacteria.c__Actinobacteria.o__Actinomycetales.f__Actinomycetaceae.g__Actinomyces.s__Actinomyces_odontolyticus	2.36567882147	Case	2.59004032948	0.0202173935674
k__Bacteria.p__Firmicutes.c__Clostridia.o__Clostridiales.f__Lachnospiraceae.g__Sellimonas	2.28050198404			-
k__Bacteria.p__Tenericutes.c__Mollicutes.o__Mycoplasmatales.f__Mycoplasmataceae	3.42504645396	Control	3.19857731682	0.00652708258782
k__Bacteria.p__Firmicutes.c__Clostridia.o__Clostridiales.f__Lachnospiraceae.g___Eubacterium__ventriosum_group	3.4420645725			-
k__Bacteria.p__Actinobacteria.c__Actinobacteria.o__Bifidobacteriales.f__Bifidobacteriaceae.g__Bifidobacterium.s__Bifidobacterium_longum_subsp	3.80731043541	Control	3.30378333438	0.00210240564936
k__Bacteria.p__Firmicutes.c__Clostridia.o__Clostridiales.f__Ruminococcaceae.g__Ruminiclostridium_5.s__uncultured_bacterium_g_Ruminiclostridium_5	3.26704008937			-
k__Bacteria.p__Actinobacteria.c__Actinobacteria.o__Actinomycetales	2.4935625879			-
k__Bacteria.p__Firmicutes.c__Bacilli	4.45291501032	Case	3.93831047215	0.0473360551025
k__Bacteria.p__Firmicutes.c__Negativicutes.o__Selenomonadales.f__Veillonellaceae.g__Megasphaera	3.71299486972			-
k__Bacteria.p__Tenericutes.c__Mollicutes.o__Mollicutes_RF39.f__uncultured_bacterium_o_Mollicutes_RF39.g__uncultured_bacterium_o_Mollicutes_RF39.s__uncultured_bacterium_o_Mollicutes_RF39	2.6514604555			-
k__Bacteria.p__Firmicutes.c__Clostridia.o__Clostridiales.f__Ruminococcaceae.g__Fournierella.s__uncultured_bacterium_g_Fournierella	2.76310035351	Control	2.56438014511	0.00619391609651
k__Bacteria.p__Firmicutes.c__Clostridia.o__Clostridiales.f__Peptostreptococcaceae.g__Clostridioides.s__Clostridioides_difficile	2.81635150305			-
k__Bacteria.p__Proteobacteria.c__Gammaproteobacteria.o__Enterobacteriales.f__Enterobacteriaceae.g__uncultured_bacterium_f_Enterobacteriaceae.s__uncultured_bacterium_f_Enterobacteriaceae	3.59019657378	Case	3.27894011848	0.0271529103425
k__Bacteria.p__Firmicutes.c__Bacilli.o__Lactobacillales.f__uncultured_bacterium_o_Lactobacillales	2.2150758042			-
k__Bacteria.p__Firmicutes.c__Clostridia.o__Clostridiales.f__Lachnospiraceae.g___Eubacterium__ruminantium_group.s__uncultured_bacterium_g__Eubacterium__ruminantium_group	3.85929009301			-
k__Bacteria.p__Firmicutes.c__Clostridia.o__Clostridiales.f__Lachnospiraceae.g___Ruminococcus__torques_group.s__uncultured_bacterium_g__Ruminococcus__torques_group	4.13794632373	Case	3.47166676395	0.0349614108063
k__Bacteria.p__Bacteroidetes.c__Bacteroidia.o__Bacteroidales.f__Prevotellaceae.g__uncultured_bacterium_f_Prevotellaceae	2.72283385792			-
k__Bacteria.p__Actinobacteria.c__Coriobacteriia.o__Coriobacteriales.f__Coriobacteriaceae	3.63090275739			-
k__Bacteria.p__Firmicutes.c__Clostridia.o__Clostridiales.f__Lachnospiraceae.g__Lachnoclostridium	4.31559818853			-
k__Bacteria.p__Proteobacteria.c__Gammaproteobacteria.o__Pseudomonadales.f__Moraxellaceae	2.36130842059	Control	2.54475444267	0.0337485997461
k__Bacteria.p__Firmicutes.c__Bacilli.o__Lactobacillales.f__Streptococcaceae.g__Streptococcus	4.36378787832	Case	3.82125669604	0.0446023126912
k__Bacteria.p__Fusobacteria.c__Fusobacteriia.o__Fusobacteriales.f__Fusobacteriaceae.g__Fusobacterium	4.08054236124			-
k__Bacteria.p__Proteobacteria.c__Gammaproteobacteria.o__Aeromonadales	2.18816550641			-
k__Bacteria.p__Firmicutes.c__Clostridia.o__Clostridiales.f__Ruminococcaceae.g__Butyricicoccus	3.60076212493			-
k__Bacteria.p__Firmicutes.c__Clostridia.o__Clostridiales.f__Ruminococcaceae.g__Negativibacillus.s__uncultured_bacterium_g_Negativibacillus	3.21581746738			-
k__Bacteria.p__Firmicutes.c__Bacilli.o__Lactobacillales.f__Lactobacillaceae.g__Lactobacillus.s__Lactobacillus_salivarius	3.61894214883	Case	3.32648316661	0.0027030704737
k__Bacteria.p__Proteobacteria.c__Gammaproteobacteria.o__Enterobacteriales.f__Enterobacteriaceae.g__Morganella	2.48991894276			-
k__Bacteria.p__Firmicutes.c__Clostridia.o__Clostridiales.f__Ruminococcaceae.g__Ruminococcus_1.s__uncultured_bacterium_g_Ruminococcus_1	3.64130507984	Control	3.32877857739	0.00803058506145
k__Bacteria.p__Bacteroidetes.c__Bacteroidia.o__Bacteroidales.f__Marinifilaceae.g__Odoribacter.s__uncultured_bacterium_g_Odoribacter	3.13875942322			-
k__Bacteria.p__Firmicutes.c__Clostridia.o__Clostridiales.f__Ruminococcaceae.g__Ruminiclostridium_6.s__uncultured_bacterium_g_Ruminiclostridium_6	2.47554751624			-
k__Bacteria.p__Proteobacteria.c__Gammaproteobacteria	4.76932525943			-
k__Bacteria.p__Firmicutes.c__Clostridia.o__Clostridiales.f__Lachnospiraceae.g___Eubacterium__ventriosum_group.s__uncultured_bacterium_g__Eubacterium__ventriosum_group	3.4420645725			-
k__Bacteria.p__Firmicutes.c__Clostridia.o__Clostridiales.f__Ruminococcaceae.g__Ruminococcaceae_UCG_014	3.3656855982	Control	2.93640048275	0.023455284314
k__Bacteria.p__Firmicutes.c__Clostridia.o__Clostridiales.f__Ruminococcaceae.g__Ruminococcaceae_UCG_013	3.85021646861			-
k__Bacteria.p__Tenericutes.c__Mollicutes.o__Mycoplasmatales	3.42504645396	Control	3.19857731682	0.00652708258782
k__Bacteria.p__Bacteroidetes.c__Bacteroidia.o__Bacteroidales.f__Prevotellaceae.g__Prevotella_6.s__uncultured_bacterium_g_Prevotella_6	2.06172373157			-
k__Bacteria.p__Firmicutes.c__Clostridia.o__Clostridiales.f__Ruminococcaceae.g__Intestinimonas	2.40723845867			-
k__Bacteria.p__Proteobacteria.c__Deltaproteobacteria.o__Desulfovibrionales.f__Desulfovibrionaceae.g__Bilophila	3.51261927497			-
k__Bacteria.p__Proteobacteria.c__Gammaproteobacteria.o__Enterobacteriales.f__Enterobacteriaceae.g__Escherichia_Shigella	4.4766925262			-
k__Bacteria.p__Firmicutes.c__Negativicutes.o__Selenomonadales.f__Veillonellaceae.g__Megasphaera.s__uncultured_bacterium_g_Megasphaera	3.69367429425	Control	3.31487612924	0.006360673721
k__Bacteria.p__Bacteroidetes.c__Bacteroidia.o__Bacteroidales.f__Prevotellaceae.g__Prevotellaceae_UCG_001	2.91872868065			-
k__Bacteria.p__Firmicutes.c__Erysipelotrichia.o__Erysipelotrichales.f__Erysipelotrichaceae.g__Turicibacter.s__uncultured_bacterium_g_Turicibacter	2.44402314107			-
k__Bacteria.p__Firmicutes.c__Bacilli.o__Lactobacillales.f__Enterococcaceae.g__Enterococcus	2.36954437433			-
k__Bacteria.p__Proteobacteria.c__Gammaproteobacteria.o__Enterobacteriales	4.67178830763			-
k__Bacteria.p__Firmicutes.c__Erysipelotrichia.o__Erysipelotrichales.f__Erysipelotrichaceae.g__Erysipelatoclostridium.s___Clostridium__spiroforme_DSM_1552	2.47380367398			-
k__Bacteria.p__Firmicutes.c__Clostridia.o__Clostridiales.f__Ruminococcaceae.g__Oscillibacter.s__uncultured_bacterium_g_Oscillibacter	3.18647605885			-
k__Bacteria.p__Firmicutes.c__Negativicutes.o__Selenomonadales.f__Acidaminococcaceae	4.49675006155			-
k__Bacteria.p__Firmicutes.c__Clostridia.o__Clostridiales.f__Family_XIII.g__Family_XIII_UCG_001	2.10991594041			-
k__Bacteria.p__Firmicutes.c__Clostridia.o__Clostridiales.f__Ruminococcaceae.g__DTU089	2.34167105861			-
k__Bacteria.p__Bacteroidetes.c__Bacteroidia.o__Bacteroidales.f__Rikenellaceae.g__Alistipes.s__uncultured_bacterium_g_Alistipes	4.08779264012			-
